# Supplementary material for: Metabolic Evidence Rather Than Amounts of Red or Processed Meat as a Risk on Korean Colorectal Cancer
Source: Metabolites. 2021 Jul 16;11(7):462. doi: 10.3390/metabo11070462 (PMC8303103; doi:10.3390/metabo11070462)
Supplement: Supplementary file 1 [file metabolites-11-00462-s001.zip]

Archive with 1 entries (1 files):
- metabolites-1283725-supplementary.pdf
